# Supplementary material for: Strong Multivariate Relations Exist Among Milk, Oral, and Fecal Microbiomes in Mother-Infant Dyads During the First Six Months Postpartum
Source: J Nutr. 2019 May 7;149(6):902–14. doi: 10.1093/jn/nxy299 (PMC6543206; doi:10.1093/jn/nxy299)
Supplement: nxy299_Supplemental_Files [file nxy299_supplemental_files.zip]

Archive with 3 entries (3 files):
- Supplemental_Table_1_11-2-2018.pdf
- Supplemental_Figure_1.pdf
- Supplemental_Figure_2.pdf
